# Supplementary material for: The genomic basis of environmental adaptation in house mice
Source: PLoS Genet. 2018 Sep 24;14(9):e1007672. doi: 10.1371/journal.pgen.1007672 (PMC6171964; doi:10.1371/journal.pgen.1007672)
Supplement: S1 Data — (XLSX) [file pgen.1007672.s033.xlsx]

## Sheet: README
NAME_OF_SHEET	NOTES
WILD_TRANSECT_COLLECTION_DATA	Contains information on the collection of mice from five populations along a latitiduinal transect.
CLIMATE_DATA	Contains summary information on climate for the five populations included in the latitudinal transect
WILD_CAUGHT_COLONY_FOUNDERS	Contains information on the mice collected from NY and FL to start wild-derived inbred strains
BODY_SIZE_COLONY	Provides data for anaysis of body size measures in colony mice (N0, N1, and N2)
BLOOD_CHEM_N2	Provides data for anaysis of blood chemistry measures in colony mice (N2 only)
FOOD_INTAKE_N2	Provides data for anaysis of food intake in colony mice (N2 only)
NESTING_DATA_N2	Provides data for anaysis of nesting in colony mice (N2 only)
WHEEL_RUNNING_N2	Provides data for anaysis of wheel running in colony mice (N2 only)
EXPRESSION_STUDY_MICE	Provides information on the mice included in the expression study
MASTER_GENE_INFO	Contains information on all genes that were identified in the genome or exome as candidates
Exome Data Deposition	PRJNA397150
Genome Data Deposition	PRJNA397406
RNA-seq Data Deposition	PRJNA412620

## Sheet: WILD_TRANSECT_COLLECTION_DATA
COLLECTOR_ID_BIOSAMPLE_ID	COLLECTOR	MVZ_COLLECTION_NUMBER	INCLUDED_IN_SEQUENCING	DATE_OF_COLLECTION	COUNTRY	STATE	COUNTY	LOCALITY	LAT	LONG	ELEV_(m)	SEX	REP_STATUS	ADDITIONAL_REP_INFO	TOTAL_LENGTH_(mm)	TAIL_LENGTH_(mm)	HINDFOOT_LENGTH_(mm)	EAR_LENGTH_(mm)	MASS_(gm)	NOTES
MPR108	Megan Phifer-Rixey	MVZ:Mamm:230591	Y	2012-05-18	USA	FL	ALACHUA	ALACHUA	29.7621	-82.4903	40	F	NULL		152	75	19	14	13
MPR109	Megan Phifer-Rixey	MVZ:Mamm:230600	N	2012-05-19	USA	FL	MARION	OCALA	29.1858	-82.2146	2	F	EMB	2L 4R L=16	175	85	17	14	23.5
MPR110	Megan Phifer-Rixey	MVZ:Mamm:230601	Y	2012-05-19	USA	FL	MARION	OCALA	29.1858	-82.2146	2	M	SCR	L=6	155	75	18	14	15.5
MPR111	Megan Phifer-Rixey	MVZ:Mamm:230602	N	2012-05-19	USA	FL	MARION	OCALA	29.1858	-82.2146	2	F	LAC		165	75	18	14	15.5
MPR112	Megan Phifer-Rixey	MVZ:Mamm:230593	Y	2012-05-22	USA	FL	ALACHUA	GAINESVILLE	29.7789	-82.417	37	M	SCR	L=8	155	78	19	14	12.75
MPR113	Megan Phifer-Rixey	MVZ:Mamm:230590	Y	2012-05-22	USA	FL	ALACHUA	ALACHUA	29.7869	-82.4959	15	F	PAR		166	82	19	13.5	11.375
MPR114	Megan Phifer-Rixey	MVZ:Mamm:230603	Y	2012-05-25	USA	FL	MARION	REDDICK	29.3728	-82.1989	29	F	EMB	3R 6L L=3mm	169	85	18.5	13.5	15.5
MPR115	Megan Phifer-Rixey	MVZ:Mamm:230595	Y	2012-05-24	USA	FL	ALACHUA	MICANOPY	29.4522	-82.3403	37	F	PAR		169	85	18.5	13	14
MPR116	Megan Phifer-Rixey	MVZ:Mamm:230597	Y	2012-05-24	USA	FL	MARION	CITRA	29.3902	-82.1299	24	M	SCR	T=8	160	78	18.5	13	14.25
MPR117	Megan Phifer-Rixey	MVZ:Mamm:230598	N	2012-05-25	USA	FL	MARION	OCALA	29.1007	-82.1419	16	F	LAC		148	74	17.5	13	12
MPR118	Megan Phifer-Rixey	MVZ:Mamm:230599	Y	2012-05-25	USA	FL	MARION	OCALA	29.1007	-82.1419	16	M	ABD	T=7	138	70	18	12	9.5
MPR119	Megan Phifer-Rixey	MVZ:Mamm:230592	N	2012-05-27	USA	FL	ALACHUA	GAINESVILLE	29.7822	-82.3745	37	F	NULL		148	80	19	13	11.125
MPR120	Megan Phifer-Rixey	MVZ:Mamm:230594	Y	2012-05-28	USA	FL	ALACHUA	LACROSSE	29.7828	-82.3755	92	M	SCR		168.5	86	18	14	14
MPR121	Megan Phifer-Rixey	MVZ:Mamm:230596	Y	2012-05-28	USA	FL	ALACHUA	NEWBERRY	29.6565	-82.5872	62	F	EMB	2L,1R L=19MM	175	83	18.5	14	23
MPR122	Megan Phifer-Rixey	MVZ:Mamm:230611	N	2012-05-31	USA	GA	MADISON	HULL	34.0989	-83.3454	251	F	EMB	3L,3R L=12MM	156	71	17	13	16.125
MPR123	Megan Phifer-Rixey	MVZ:Mamm:230612	Y	2012-05-31	USA	GA	MADISON	HULL	34.0989	-83.3454	251	M	SCR	L=7	151.5	76	17.5	13	11
MPR124	Megan Phifer-Rixey	MVZ:Mamm:230604	Y	2012-06-01	USA	GA	BARROW	STATHAM	33.9902	-83.592	291	F	EMB	4L,3R L=5	156	78	17	13.5	14.5
MPR125	Megan Phifer-Rixey	MVZ:Mamm:230609	Y	2012-06-01	USA	GA	JACKSON	JEFFERSON	34.1001	-83.5969	250	M	ABD	T=6	137	68	17.5	13	11
MPR126	Megan Phifer-Rixey	MVZ:Mamm:230608	Y	2012-06-02	USA	GA	JACKSON	JEFFERSON	34.1188	-83.5709	224	M	SCR	T=8	160	80	19	13.5	18.5
MPR127	Megan Phifer-Rixey	MVZ:Mamm:230605	N	2012-06-02	USA	GA	CLARKE	ATHENS	33.8702	-83.2889	224	F	NULL		132	67	17.5	13	9.25
MPR128	Megan Phifer-Rixey	MVZ:Mamm:230606	Y	2012-06-12	USA	GA	CLARKE	ATHENS	33.8702	-83.2889	224	M	SCR	T=9	154	73	17	14	15.75
MPR129	Megan Phifer-Rixey	MVZ:Mamm:230615	Y	2012-06-04	USA	GA	OCONEE	WATKINSVILLE	33.8376	-83.3505	228	M	ABD	T=5	142	65	18	13	12.75
MPR130	Megan Phifer-Rixey	MVZ:Mamm:230610	Y	2012-06-04	USA	GA	MADISON	DANIELSVILLE	34.2017	-83.3344	280	F	LAC		168	88	18.5	13	16.125
MPR131	Megan Phifer-Rixey	MVZ:Mamm:230613	Y	2012-06-07	USA	GA	OCONEE	BOGART	33.8858	-83.4802	209	F	EMB	1L, 2R L=9	137	72	18	14	9
MPR132	Megan Phifer-Rixey	MVZ:Mamm:230614	Y	2012-07-12	USA	GA	OCONEE	WATKINSVILLE	33.8437	-83.3374	230	F	PAR		150.5	75	17.5	14	11
MPR133	Megan Phifer-Rixey	MVZ:Mamm:230607	Y	2012-06-07	USA	GA	CLARKE	ATHENS	34.0579	-83.4737	218	F	EMB	1L, 5R L=10	172	83	17.5	14	21.375
MPR134	Megan Phifer-Rixey	MVZ:Mamm:230616	Y	2012-07-20	USA	NH	GRAFTON	NORTH HAVERHILL	44.112	-72.0454	110	F	PAR		172	89	19	14	19.125
MPR135	Megan Phifer-Rixey	MVZ:Mamm:230617	Y	2012-07-16	USA	NH	GRAFTON	ORFORD	43.9392	-72.1118	63	F	PAR		178	85	18.5	15	21.375
MPR136	Megan Phifer-Rixey	MVZ:Mamm:230620	N	2012-07-16	USA	NH	GRAFTON	PIERMONT	43.9728	-72.0939	141	F	PAR		138	65	18	13	11	tail not intact
MPR137	Megan Phifer-Rixey	MVZ:Mamm:230619	Y	2012-07-17	USA	NH	GRAFTON	PIERMONT	43.998	-72.1045	177	F	PAR		152	71	17	13	13.375
MPR138	Megan Phifer-Rixey	MVZ:Mamm:230622	Y	2012-07-18	USA	NH	GRAFTON	PIERMONT	43.9719	-72.0846	175	M	SCR	T=7	168	82	18.5	14.5	14.75
MPR139	Megan Phifer-Rixey	MVZ:Mamm:230618	N	2012-07-20	USA	NH	GRAFTON	BATH	44.1763	-71.9468	139	M	ABD	T=0.2	127	65	17	12.5	8.25
MPR140	Megan Phifer-Rixey	MVZ:Mamm:230621	Y	2012-07-21	USA	NH	GRAFTON	PIERMONT	43.9728	-72.0939	141	M	SCR	T=8	151	77	18	14	14
MPR141	Megan Phifer-Rixey	MVZ:Mamm:230648	Y	2012-07-25	USA	VT	ORANGE	FAIRLEE	43.9507	-72.1175	159	M	SCR	T=6	146	60	18	14	19.5	tail not intact
MPR142	Megan Phifer-Rixey	MVZ:Mamm:230649	Y	2012-07-25	USA	VT	ORANGE	FAIRLEE	43.9507	-72.1175	156	F	EMB	4L, 5R L=5	187	93	19	14	23.75
MPR143	Megan Phifer-Rixey	MVZ:Mamm:230647	Y	2012-07-26	USA	VT	ORANGE	FAIRLEE	43.9279	-72.123	182	M	SCR	T=9	161.5	80	19	13	15.5
MPR144	Megan Phifer-Rixey	MVZ:Mamm:230651	Y	2012-07-26	USA	VT	ORANGE	NEWBURY	44.1281	-72.0433	120	M	SCR	T=9	170	82.5	18.5	14	18.25
MPR145	Megan Phifer-Rixey	MVZ:Mamm:230650	Y	2012-07-26	USA	VT	ORANGE	FAIRLEE	43.956	-72.1116	156	F	LAC		178	80	18.5	14	21
MPR146	Megan Phifer-Rixey	MVZ:Mamm:230633	Y	2012-07-28	USA	PA	NORTHAMPTON	BETHLEHEM	40.6188	-75.3636	64	F	PAR		163	77	19	15	13.125
MPR147	Megan Phifer-Rixey	MVZ:Mamm:230627	Y	2012-07-30	USA	PA	BUCKS	COOPERSBURG	40.5032	-75.3174	115	M	SCR	T=8	172	85	19	14	16
MPR148	Megan Phifer-Rixey	MVZ:Mamm:230628	Y	2012-07-31	USA	PA	BUCKS	QUAKERTOWN	40.451	-75.4013	169	M	SCR	T=8	161	86	18	14	13.25
MPR149	Megan Phifer-Rixey	MVZ:Mamm:230630	N	2012-07-31	USA	PA	LEHIGH	FOGELSVILLE	40.5957	-75.6589	182	F	EMB, LAC	3R,4L L=3	136	48	19	14	18.25	tail not intact
MPR150	Megan Phifer-Rixey	MVZ:Mamm:230631	Y	2012-07-31	USA	PA	LEHIGH	FOGELSVILLE	40.5957	-75.6589	182	F	PAR		155	80	19	13	11.875
MPR151	Megan Phifer-Rixey	MVZ:Mamm:230634	Y	2012-08-01	USA	PA	NORTHAMPTON	HELLERTOWN	40.5519	-75.3246	153	M	SCR	T=8	161	82.5	19	13	15
MPR152	Megan Phifer-Rixey	MVZ:Mamm:230629	Y	2012-08-02	USA	PA	LEHIGH	COOPERSBURG	40.5311	-75.3474	322	M	SCR	T=10	162	81	19	14	15	tail broken
MPR153	Megan Phifer-Rixey	MVZ:Mamm:230624	Y	2012-08-03	USA	PA	BERKS	UPPER BERN TWNSHIP	40.5004	-76.1034	184	F	EMB	3L,5R L=15	164	82.5	19	14	21.25	elevation data from USGS National Elevation Dataset (30m resolution) via GPS Visualize
MPR154	Megan Phifer-Rixey	MVZ:Mamm:230623	Y	2012-08-03	USA	PA	BERKS	PENN TWNSHIP	40.462	-76.0879	147	F	PAR		168	86	17.5	14	17.25	elevation data from USGS National Elevation Dataset (30m resolution) via GPS Visualize
MPR155	Megan Phifer-Rixey	MVZ:Mamm:230632	Y	2012-08-04	USA	PA	LEHIGH	GERMANSVILLE	40.7075	-75.6674	170	M	SCR	T=7	158	80	19	13	14.5
MPR156	Megan Phifer-Rixey	MVZ:Mamm:230625	Y	2012-08-06	USA	PA	BERKS	UPPER BERN TWNSHIP	40.5267	-76.0973	185	F	PAR		186	90	19	14	21	elevation data from USGS National Elevation Dataset (30m resolution) via GPS Visualize
MPR157	Megan Phifer-Rixey	MVZ:Mamm:230626	N	2012-08-04	USA	PA	BERKS	UPPER BERN TWNSHIP	40.5281	-76.1017	185	M	SCR	T=8	160	81	18	13.5	17.125	elevation data from USGS National Elevation Dataset (30m resolution) via GPS Visualize
MPR158	Megan Phifer-Rixey	MVZ:Mamm:230643	N	2012-08-08	USA	VA	HENRICO	RICHMOND	37.5535	-77.474	77	M	ABD	T=4	128	62	17.5	13	7.75
MPR159	Megan Phifer-Rixey	MVZ:Mamm:230641	Y	2012-08-09	USA	VA	HENRICO	GLEN ALLEN	37.7412	-77.5755	75	F	PAR		155	78	18	14	14.75
MPR160	Megan Phifer-Rixey	MVZ:Mamm:230640	N	2012-08-10	USA	VA	HANOVER	MECHANICSVILLE	37.7032	-77.4014	44	F	PAR		161	81	18.5	14	16
MPR161	Megan Phifer-Rixey	MVZ:Mamm:230638	Y	2012-08-10	USA	VA	GOOCHLAND	MANAKIN-SABOT	37.6553	-77.7293	92	F	EMB	2L,1R L=18	156	76	18	13	15.25
MPR162	Megan Phifer-Rixey	MVZ:Mamm:230645	Y	2012-08-11	USA	VA	HENRICO	VARINA	37.4876	-77.4021	47	M	SCR	T=7	177	91	19	14	17.25
MPR163	Megan Phifer-Rixey	MVZ:Mamm:230637	Y	2012-08-12	USA	VA	GOOCHLAND	MANAKIN-SABOT	37.655	-77.7398	89	M	SCR	T=8	153	75	18	13	15.125
MPR164	Megan Phifer-Rixey	MVZ:Mamm:230642	Y	2012-08-13	USA	VA	HENRICO	GLEN ALLEN	37.6788	-77.5166	51	M	SCR	T=8	184	93	19	14	18.25
MPR165	Megan Phifer-Rixey	MVZ:Mamm:230644	Y	2012-08-14	USA	VA	HENRICO	RICHMOND	37.5581	-77.4807	73	M	SCR	T=7.5	151	85	19	13.5	10.75
MPR166	Megan Phifer-Rixey	MVZ:Mamm:230639	Y	2012-08-14	USA	VA	HANOVER	ASHLAND	37.7606	-77.4835	76	M	SCR	T=8.5	157	77	18.5	14	15
MPR167	Megan Phifer-Rixey	MVZ:Mamm:230635	Y	2012-08-14	USA	VA	CHESTERFIELD	MIDLOTHIAN	37.5276	-77.6227	109	F	PAR		153	73	18	14	13
MPR168	Megan Phifer-Rixey	MVZ:Mamm:230646	Y	2012-08-14	USA	VA	KING WILLIAM	AYLETT	37.8545	-77.2626	62	F	EMB	2L,3R L=1.5	163	81	18	14	13.5
MPR169	Megan Phifer-Rixey	MVZ:Mamm:230636	Y	2012-08-14	USA	VA	CHESTERFIELD	MIDLOTHIAN	37.5554	-77.6615	39	F	PAR		143	74	19	13.5	11
													NULL=nulliparous
													EMB=pregnant	number of embryos on each side is given with the length in mm of one embryo
													LAC=lactating
													PAR=parous
													SCR=scrotal	T= refers to size of testis in mm
													ABD=abdominal	T= refers to size of testis in mm

## Sheet: CLIMATE_DATA
Factor	Gainesville, FL	Athens, GA	Richmond, VA	Allentown, PA	Grafton Co, NH/Orange Co, VT	Notes
Latitude (decimal degrees)	29.5619	33.9747	37.6474	40.5448	44.009
Longitude (decimal degrees)	-82.3358	-83.4083	-77.5474	-75.6369	-72.0885
BIO1=Annual_Mean_Temperature degC*10	1.30435	0.513174	0.0667779	-0.58467	-1.29963	1950-2000; 2.5 arc-minute resolution
BIO2=Mean_Diurnal_Range_(Mean_of_monthly_(max_temp_-_min_temp))	0.850095	0.405485	0.156503	-1.72865	0.316563	1950-2000; 2.5 arc-minute resolution
BIO3=Isothermality_(BIO2/BIO7)_(*_100)	1.55556	0.29697	-0.141414	-0.79192	-0.919193	1950-2000; 2.5 arc-minute resolution
BIO4=Temperature_Seasonality_(standard_deviation_*100)	-1.4793	-0.356059	0.104354	0.568995	1.16201	1950-2000; 2.5 arc-minute resolution
BIO5=Max_Temperature_of_Warmest_Month	1.0112	0.751202	0.243201	-0.588801	-1.4168	1950-2000; 2.5 arc-minute resolution
BIO6=Min_Temperature_of_Coldest_Month	1.28839	0.498739	0.0318946	-0.442666	-1.37635	1950-2000; 2.5 arc-minute resolution
BIO7=Temperature_Annual_Range_(BIO5-BIO6)	-1.39461	-0.372393	0.0670308	0.366807	1.33317	1950-2000; 2.5 arc-minute resolution
BIO8=Mean_Temperature_of_Wettest_Quarter	1.061	-1.57603	0.61071	0.0323648	-0.128052	1950-2000; 2.5 arc-minute resolution
BIO9=Mean_Temperature_of_Driest_Quarter	1.06013	1.02987	-0.305461	-0.637401	-1.14713	1950-2000; 2.5 arc-minute resolution
BIO10=Mean_Temperature_of_Warmest_Quarter	1.1063	0.642097	0.213833	-0.537876	-1.42435	1950-2000; 2.5 arc-minute resolution
BIO11=Mean_Temperature_of_Coldest_Quarter	1.34677	0.474522	0.0244127	-0.56429	-1.28141	1950-2000; 2.5 arc-minute resolution
BIO12=Annual_Precipitation mm	1.0861	0.731082	-0.393659	0.0358096	-1.45933	1950-2000; 2.5 arc-minute resolution
BIO13=Precipitation_of_Wettest_Month	1.64774	0.21338	-0.564621	-0.448048	-0.848453	1950-2000; 2.5 arc-minute resolution
BIO14=Precipitation_of_Driest_Month	-0.979658	1.20434	0.541463	0.325157	-1.0913	1950-2000; 2.5 arc-minute resolution
BIO15=Precipitation_Seasonality_(Coefficient_of_Variation)	1.75394	-0.351098	-0.67734	-0.560825	-0.164674	1950-2000; 2.5 arc-minute resolution
BIO16=Precipitation_of_Wettest_Quarter	1.66171	0.146113	-0.573185	-0.365659	-0.868979	1950-2000; 2.5 arc-minute resolution
BIO17=Precipitation_of_Driest_Quarter	-0.828118	1.0173	0.552893	0.550449	-1.29253	1950-2000; 2.5 arc-minute resolution
BIO18=Precipitation_of_Warmest_Quarter	1.76834	-0.39582	-0.406759	-0.277311	-0.688446	1950-2000; 2.5 arc-minute resolution
BIO19=Precipitation_of_Coldest_Quarter	0.112027	1.51409	-0.199158	-0.149023	-1.27793	1950-2000; 2.5 arc-minute resolution
NSWRS=Net shortwave radiation (W/m^2)	1.3427	0.213466	0.124076	-0.238222	-1.44202	1950-2013
SPECHUMIDITY=Specific humidity near surface (kg/kg)	1.78803	-0.399355	-0.444955	-0.462848	-0.480874	1950-2013
RELHUM=Relative humidity (%) near surface	1.51276	0.469476	-0.312984	-0.834625	-0.834625	1950-2013
%SUNSHINE=Percent possible sunshine	0.911538	0.290035	0.911538	-1.16014	-0.952971	varies depending on location, 12-65 years of data up to 2012; when data for the specific area were not available, the closest metro area was used.
All values are standardized in this table excepting latitude and longitude

## Sheet: WILD_CAUGHT_COLONY_FOUNDERS
COLLECTOR ID	MVZ COLLECTION NUMBER	COLLECTOR NAME	DATE OF COLLECTION	COUNTRY	STATE	COUNTY	LOCALITY	LAT	LONG	SEX
DL 49	NA	Dana Lin	2013-06-22	USA	FL	Alachua	Gainesville	29.7788	-82.4168	M
DL 50	MVZ:Mamm:232071	Dana Lin	2013-06-23	USA	FL	Alachua	Alachua	29.8784	-82.3786	M
DL 51	NA	Dana Lin	2013-06-21	USA	FL	Alachua	Alachua	29.6748	-82.331	F
DL 52	MVZ:Mamm:232072	Dana Lin	2013-06-26	USA	FL	Alachua	Alachua	29.9195	-82.5055	F
DL 54	NA	Dana Lin	2013-06-27	USA	FL	Alachua	Newberry	29.6622	-82.5841	M
DL 57	MVZ:Mamm:232076	Dana Lin	2013-07-06	USA	FL	Marion	Reddick	29.3184	-82.2096	M
DL 58	MVZ:Mamm:232077	Dana Lin	2013-06-29	USA	FL	Marion	Reddick	29.3724	-82.1986	F
DL 59	MVZ:Mamm:232078	Dana Lin	2013-07-06	USA	FL	Marion	Reddick	29.3724	-82.1986	M
DL 60	MVZ:Mamm:232079	Dana Lin	2013-06-30	USA	FL	Marion	Ocala	29.2281	-82.3013	F
DL 61	MVZ:Mamm:232080	Dana Lin	2013-06-30	USA	FL	Marion	Ocala	29.243	-82.2935	M
DL 62	MVZ:Mamm:232081	Dana Lin	2013-06-30	USA	FL	Marion	Ocala	29.243	-82.2935	F
DL 64	MVZ:Mamm:232082	Dana Lin	2013-06-30	USA	FL	Marion	Morriston	29.2722	-82.3953	F
DL 65	MVZ:Mamm:232083	Dana Lin	2013-07-01	USA	FL	Marion	Ocala	29.2939	-82.1881	F
DL 66	NA	Dana Lin	2013-07-01	USA	FL	Marion	Ocala	29.2631	-82.2532	M
DL 67	MVZ:Mamm:232084	Dana Lin	2013-07-01	USA	FL	Marion	Ocala	29.2631	-82.2532	F
DL 69	NA	Dana Lin	2013-07-09	USA	FL	Columbia	Lake City	30.1538	-82.6493	F
DL 71	MVZ:Mamm:232088	Dana Lin	2013-07-12	USA	FL	Marion	Citra	29.3496	-82.1132	M
DL 72	NA	Dana Lin	2013-07-12	USA	FL	Marion	Citra	29.4108	-82.1751	F
DL 73	MVZ:Mamm:232089	Dana Lin	2013-07-13	USA	FL	Marion	Citra	29.4088	-82.1961	M
DL 74	MVZ:Mamm:232090	Dana Lin	2013-07-11	USA	FL	Marion	Reddick	29.3894	-82.1934	M
DL 76	MVZ:Mamm:232092	Dana Lin	2013-06-30	USA	FL	Marion	Ocala	29.2413	-82.3154	F
DL 77	MVZ:Mamm:232093	Dana Lin	2013-07-09	USA	FL	Columbia	Lake City	29.9791	-82.5874	M
DL 78	MVZ:Mamm:232094	Dana Lin	2013-07-16	USA	FL	Marion	Ocala	29.1467	-82.1882	M
DL 79	MVZ:Mamm:232095	Dana Lin	2013-07-18	USA	FL	Marion	Reddick	29.3454	-82.269	M
DL 80	MVZ:Mamm:232096	Dana Lin	2013-07-18	USA	FL	Marion	Ocala	29.267	-82.269	F
DL 81	MVZ:Mamm:232097	Dana Lin	2013-07-18	USA	FL	Marion	Ocala	29.267	-82.269	F
DL 82	MVZ:Mamm:232098	Dana Lin	2013-07-18	USA	FL	Marion	Ocala	29.267	-82.269	M
DL 83	MVZ:Mamm:232099	Dana Lin	2013-07-22	USA	FL	Marion	Citra	29.414	-82.184	M
DL 84	MVZ:Mamm:232100	Dana Lin	2013-07-17	USA	FL	Marion	Ocala	29.1863	-82.2148	M
DL 85	MVZ:Mamm:232101	Dana Lin	2013-07-17	USA	FL	Marion	Reddick	29.3539	-82.2319	M
DL 86	MVZ:Mamm:232102	Dana Lin	2013-07-19	USA	FL	Marion	Ocala	29.2528	-82.2785	F
DL 87	MVZ:Mamm:232103	Dana Lin	2013-07-19	USA	FL	Marion	Ocala	29.2528	-82.2785	F
DL 88	NA	Dana Lin	2013-07-19	USA	FL	Marion	Ocala	29.1837	-82.3718	F
DL 89	MVZ:Mamm:232105	Dana Lin	2013-07-27	USA	FL	Marion	Reddick	29.3767	-82.2858	M
DL 90	MVZ:Mamm:232106	Dana Lin	2013-07-20	USA	FL	Marion	Reddick	29.3394	-82.2972	M
DL 91	MVZ:Mamm:232107	Dana Lin	2013-07-21	USA	FL	Marion	Reddick	29.3394	-82.2972	F
DL 92	MVZ:Mamm:232108	Dana Lin	2013-07-20	USA	FL	Marion	Micanopy	29.3234	-82.295	F
DL 94	MVZ:Mamm:232109	Dana Lin	2013-07-20	USA	FL	Marion	Ocala	29.2129	-82.2692	M
DL 95	NA	Dana Lin	2013-07-20	USA	FL	Marion	Ocala	29.2451	-82.2857	F
DL 96	MVZ:Mamm:232111	Dana Lin	2013-07-21	USA	FL	Marion	Ocala	29.2855	-82.3047	M
DL 97	MVZ:Mamm:232112	Dana Lin	2013-07-21	USA	FL	Marion	Ocala	29.2855	-82.3047	F
DL 100	MVZ:Mamm:232113	Dana Lin	2013-07-23	USA	FL	Marion	Reddick	29.3139	-82.2623	F
DL 101	NA	Dana Lin	2013-07-26	USA	FL	Marion	Reddick	29.3429	-82.2027	F
DL 102	MVZ:Mamm:232114	Dana Lin	2013-07-26	USA	FL	Marion	Reddick	29.3429	-82.2027	M
DL 105	MVZ:Mamm:232115	Dana Lin	2013-07-26	USA	FL	Marion	Ocala	29.2963	-82.1579	F
DL 107	NA	Dana Lin	2013-07-23	USA	FL	Marion	Citra	29.414	-82.184	F
DL 112	NA	Dana Lin	2013-07-31	USA	FL	Marion	Ocala	29.0593	-82.0521	M
MJS 1	NA	Michael Sheehan	2012-07-08	USA	NY	Saratoga	Moreau	43.221	-73.6411	F
MJS 5	NA	Michael Sheehan	2012-07-08	USA	NY	Saratoga	Moreau	43.221	-73.6411	M
MJS 9	NA	Michael Sheehan	2012-07-11	USA	NY	Saratoga	Fort Edward	43.2566	-73.597	F
MJS 11	NA	Michael Sheehan	2012-07-11	USA	NY	Saratoga	Gansevoort	43.2047	-73.6549	M
MJS 12	NA	Michael Sheehan	2012-07-11	USA	NY	Saratoga	Gansevoort	43.2047	-73.6549	F
MJS 13	NA	Michael Sheehan	2012-07-13	USA	NY	Saratoga	Saratoga Springs	43.1142	-73.6501	M
MJS 19	NA	Michael Sheehan	2012-07-13	USA	NY	Saratoga	Saratoga Springs	43.1142	-73.6501	F
MJS 29	NA	Michael Sheehan	2012-07-13	USA	NY	Saratoga	Saratoga Springs	43.1278	-73.6515	F
MJS 34	NA	Michael Sheehan	2012-07-15	USA	NY	Saratoga	Saratoga Springs	43.0805	-73.669	F
MJS 38	NA	Michael Sheehan	2012-07-15	USA	NY	Saratoga	Saratoga Springs	43.0805	-73.669	M
MJS 39	NA	Michael Sheehan	2012-07-15	USA	NY	Saratoga	Saratoga Springs	43.0782	-73.6629	F
MJS 42	NA	Michael Sheehan	2012-07-17	USA	NY	Saratoga	Gansevoort	43.0615	-73.7009	M
MJS 44	NA	Michael Sheehan	2012-07-17	USA	NY	Saratoga	Gansevoort	43.0615	-73.7009	F
MJS 47	NA	Michael Sheehan	2012-07-17	USA	NY	Saratoga	Schuylerville	43.0319	-73.6476	M
MJS 48	NA	Michael Sheehan	2012-07-17	USA	NY	Saratoga	Schuylerville	43.0319	-73.6476	F
MJS 49	NA	Michael Sheehan	2012-08-22	USA	NY	Saratoga	Gansevoort	43.2166	-73.6335	F
MJS 54	NA	Michael Sheehan	2012-08-22	USA	NY	Saratoga	Gansevoort	43.1794	-73.6989	F
MJS 56	NA	Michael Sheehan	2012-08-22	USA	NY	Saratoga	Gansevoort	43.1794	-73.6989	M
MJS 60	NA	Michael Sheehan	2012-08-22	USA	NY	Saratoga	Gansevoort	43.2166	-73.6335	M
MJS 66	NA	Michael Sheehan	2012-08-23	USA	NY	Saratoga	Stillwater	42.9956	-73.6878	F
MJS 67	NA	Michael Sheehan	2012-08-23	USA	NY	Saratoga	Stillwater	42.9956	-73.6878	M
MJS 75	NA	Michael Sheehan	2012-08-23	USA	NY	Saratoga	Stillwater	42.9938	-73.6822	M
MJS 76	NA	Michael Sheehan	2012-08-23	USA	NY	Saratoga	Stillwater	42.9938	-73.6822	F
MJS 80	NA	Michael Sheehan	2012-08-24	USA	NY	Saratoga	Stillwater	42.9985	-73.6916	M
MJS 81	NA	Michael Sheehan	2012-08-20	USA	NY	Saratoga	Gansevoort	43.2305	-73.6307	M
MJS 82	NA	Michael Sheehan	2012-08-20	USA	NY	Saratoga	Gansevoort	43.2305	-73.6307	F
MJS 83	NA	Michael Sheehan	2012-08-24	USA	NY	Saratoga	Stillwater	42.9985	-73.6916	F
MJS 84	NA	Michael Sheehan	2012-08-28	USA	NY	Saratoga	Schuylerville	43.1536	-73.5887	F
MJS 88	NA	Michael Sheehan	2012-08-28	USA	NY	Saratoga	Schuylervile	43.1536	-73.5887	M
MJS 89	NA	Michael Sheehan	2012-09-01	USA	NY	Washington	Fort Edward	43.2494	-73.5866	M
MJS 91	NA	Michael Sheehan	2012-08-29	USA	NY	Rensselaer	Schaghticoke	42.9239	-73.6428	M
MJS 92	NA	Michael Sheehan	2012-08-29	USA	NY	Saratoga	Stillwater	43.0105	-73.6982	F
MJS 98	NA	Michael Sheehan	2012-08-31	USA	NY	Saratoga	Saratoga Springs	43.1278	-73.6515	M
MJS 100	NA	Michael Sheehan	2012-08-31	USA	NY	Washington	Fort Edward	43.2481	-73.5499	F
MJS 101	NA	Michael Sheehan	2012-08-31	USA	NY	Washington	Fort Edward	43.2481	-73.5499	M
MJS 104	NA	Michael Sheehan	2012-08-31	USA	NY	Saratoga	Schuylerville	43.041	-73.6052	F
MJS 105	NA	Michael Sheehan	2012-08-31	USA	NY	Saratoga	Schuylerville	43.041	-73.6052	M
MJS 106	NA	Michael Sheehan	2012-08-29	USA	NY	Saratoga	Stillwater	43.0105	-73.6982	M
NA = not available

## Sheet: BODY_SIZE_COLONY
GENERATION	POPULATION	SEX	MASS_(gm)	BODY_LENGTH_(mm)	BMI_(kg/m2)	MASS/LENGTH_(gm/mm)	AGE (DAYS)
N0	FL	F	15.6	83	2.26448	0.187952	NA
N0	FL	F	16.2	89	2.0452	0.182022	NA
N0	FL	F	18.8	88	2.42769	0.213636	NA
N0	FL	F	17.6	85	2.43599	0.207059	NA
N0	FL	F	16.3	90	2.01235	0.181111	NA
N0	FL	F	16.2	88	2.09194	0.184091	NA
N0	FL	F	17.7	85	2.44983	0.208235	NA
N0	FL	F	18.25	85	2.52595	0.214706	NA
N0	FL	F	15.4	83	2.23545	0.185542	NA
N0	FL	F	15.4	86	2.08221	0.17907	NA
N0	FL	F	16	102	1.53787	0.156863	NA
N0	FL	F	15.5	79	2.48358	0.196203	NA
N0	FL	F	16.3	86	2.20389	0.189535	NA
N0	FL	F	18.1	78	2.97502	0.232051	NA
N0	FL	F	21	87	2.77447	0.241379	NA
N0	FL	F	18.4	91	2.22195	0.202198	NA
N0	FL	F	17.9	88	2.31147	0.203409	NA
N0	FL	F	17.5	89	2.20932	0.196629	NA
N0	FL	F	20	85	2.76817	0.235294	NA
N0	FL	F	17	86	2.29854	0.197674	NA
N0	FL	F	25.5	94	2.88592	0.271277	NA
N0	FL	F	21	87	2.77447	0.241379	NA
N0	FL	F	18.2	84	2.57937	0.216667	NA
N0	FL	F	18.5	98	1.92628	0.188776	NA
N0	FL	F	13.7	78	2.25181	0.175641	NA
N0	FL	M	21.6	89	2.72693	0.242697	NA
N0	FL	M	21.9	89	2.7648	0.246067	NA
N0	FL	M	9.5	59	2.7291	0.161017	NA
N0	FL	M	18	78	2.95858	0.230769	NA
N0	FL	M	15.8	82	2.34979	0.192683	NA
N0	FL	M	22.9	94	2.59167	0.243617	NA
N0	FL	M	22.8	89	2.87842	0.25618	NA
N0	FL	M	19.8	86	2.67712	0.230233	NA
N0	FL	M	27.1	97	2.88022	0.279381	NA
N0	FL	M	22.3	89	2.8153	0.250562	NA
N0	FL	M	20.3	82	3.01904	0.247561	NA
N0	FL	M	13	75	2.31111	0.173333	NA
N0	FL	M	22.9	92	2.70558	0.248913	NA
N0	FL	M	18.5	92	2.18573	0.201087	NA
N0	FL	M	20.1	82	2.98929	0.245122	NA
N0	FL	M	24.3	94	2.75011	0.258511	NA
N0	FL	M	18.5	81	2.81969	0.228395	NA
N0	FL	M	18.7	87	2.4706	0.214943	NA
N0	FL	M	16.9	83	2.45319	0.203614	NA
N0	FL	M	17.3	83.5	2.48127	0.207186	NA
N0	FL	M	18.2	85	2.51903	0.214118	NA
N0	FL	M	15.5	82	2.30518	0.189024	NA
N0	FL	M	16.9	88	2.18233	0.192045	NA
N0	FL	M	23.1	91	2.78952	0.253846	NA
N0	NY	F	20.5	94	2.32005	0.218085	NA
N0	NY	F	23	88.5	2.93658	0.259887	NA
N0	NY	F	19.6	96.5	2.10475	0.203109	NA
N0	NY	F	13	84	1.8424	0.154762	NA
N0	NY	F	18	92	2.12665	0.195652	NA
N0	NY	F	16.25	79	2.60375	0.205696	NA
N0	NY	F	16.125	86.5	2.1551	0.186416	NA
N0	NY	F	22.5	97	2.39133	0.231959	NA
N0	NY	F	22	102	2.11457	0.215686	NA
N0	NY	F	19	99	1.93858	0.191919	NA
N0	NY	F	21.5	103	2.02658	0.208738	NA
N0	NY	F	18.8	89	2.37344	0.211236	NA
N0	NY	F	16.7	97	1.7749	0.172165	NA
N0	NY	M	27.5	97	2.92273	0.283505	NA
N0	NY	M	33	83	4.79025	0.39759	NA
N0	NY	M	28.5	95	3.15789	0.3	NA
N0	NY	M	18.8	96	2.03993	0.195833	NA
N0	NY	M	23.6	93	2.72864	0.253763	NA
N0	NY	M	22.5	98	2.34277	0.229592	NA
N0	NY	M	20.2	92	2.38658	0.219565	NA
N0	NY	M	26.8	96	2.90799	0.279167	NA
N1	FL	F	15.3	74	2.79401	0.206757	280
N1	FL	F	14.5	76	2.51039	0.190789	131
N1	FL	F	18.4	81	2.80445	0.22716	181
N1	FL	F	14.4	78	2.36686	0.184615	212
N1	FL	F	15.5	83	2.24996	0.186747	222
N1	FL	F	16.7	74	3.04967	0.225676	222
N1	FL	F	14.75	79	2.3634	0.186709	145
N1	FL	F	14.25	72	2.74884	0.197917	113
N1	FL	F	15.4	76	2.6662	0.202632	295
N1	FL	F	11.75	74	2.14573	0.158784	114
N1	FL	F	16.4	74	2.99489	0.221622	289
N1	FL	F	10.4	70	2.12245	0.148571	183
N1	FL	F	15.75	79	2.52363	0.199367	120
N1	FL	F	14	73	2.62713	0.191781	175
N1	FL	F	13.8	87	1.82323	0.158621	175
N1	FL	F	17.6	89	2.22194	0.197753	440
N1	FL	F	16.4	98	1.70762	0.167347	545
N1	FL	F	17.3	105	1.56916	0.164762	141
N1	FL	F	14.1	77	2.37814	0.183117	237
N1	FL	F	16.4	88	2.11777	0.186364	237
N1	FL	F	20	103	1.88519	0.194175	534
N1	FL	F	21.3	97	2.26379	0.219588	534
N1	FL	F	17.6	84	2.49433	0.209524	394
N1	FL	F	13.4	81	2.04237	0.165432	394
N1	FL	F	16.8	88	2.16942	0.190909	432
N1	FL	F	15.7	102	1.50903	0.153922	264
N1	FL	F	18.9	105	1.71429	0.18	490
N1	FL	M	16	77	2.6986	0.207792	120
N1	FL	M	15.75	81	2.40055	0.194444	137
N1	FL	M	14	75	2.48889	0.186667	56
N1	FL	M	14.75	53	5.25098	0.278302	46
N1	FL	M	14.5	79	2.32335	0.183544	143
N1	FL	M	16.25	77	2.74077	0.211039	135
N1	FL	M	17.8	85	2.46367	0.209412	203
N1	FL	M	18.8	83	2.72899	0.226506	208
N1	FL	M	19.8	86	2.67712	0.230233	285
N1	FL	M	20	85	2.76817	0.235294	284
N1	FL	M	17.1	85	2.36678	0.201176	301
N1	FL	M	16.75	79	2.68386	0.212025	143
N1	FL	M	15.9	82	2.36466	0.193902	171
N1	FL	M	15.3	76	2.64889	0.201316	268
N1	FL	M	17.2	77	2.901	0.223377	233
N1	FL	M	18.7	79	2.99631	0.236709	134
N1	FL	M	18.5	77	3.12026	0.24026	134
N1	FL	M	18.5	81	2.81969	0.228395	134
N1	FL	M	19.7	87	2.60272	0.226437	175
N1	FL	M	18.6	82	2.76621	0.226829	162
N1	FL	M	19.1	81	2.91114	0.235802	438
N1	FL	M	26.1	102	2.50865	0.255882	534
N1	FL	M	18.5	84	2.62188	0.220238	419
N1	FL	M	14.4	86	1.947	0.167442	469
N1	FL	M	21.5	94	2.43323	0.228723	432
N1	FL	M	18.4	99	1.87736	0.185859	406
N1	FL	M	21.1	89	2.66381	0.237079	436
N1	FL	M	25.1	95	2.78116	0.264211	490
N1	FL	M	25.3	106	2.25169	0.238679	440
N1	NY	F	14.5	76	2.51039	0.190789	135
N1	NY	F	19	80	2.96875	0.2375	144
N1	NY	F	13.5	77	2.27694	0.175325	148
N1	NY	F	17.75	81	2.70538	0.219136	140
N1	NY	F	28.9	110	2.38843	0.262727	452
N1	NY	F	20.9	99	2.13244	0.211111	565
N1	NY	F	19.9	104	1.83987	0.191346	565
N1	NY	F	19.7	96	2.13759	0.205208	389
N1	NY	F	24.4	99	2.48954	0.246465	517
N1	NY	F	21.3	92	2.51654	0.231522	606
N1	NY	F	20.6	98	2.14494	0.210204	607
N1	NY	F	24.6	104	2.27441	0.236538	271
N1	NY	F	26.5	95	2.93629	0.278947	517
N1	NY	F	24.9	90	3.07407	0.276667	606
N1	NY	F	17.5	82	2.60262	0.213415	468
N1	NY	F	19.7	94	2.22952	0.209574	292
N1	NY	F	22.2	87	2.93302	0.255172	165
N1	NY	F	20.6	92	2.43384	0.223913	165
N1	NY	F	20.3	90	2.50617	0.225556	222
N1	NY	F	21.5	88	2.77634	0.244318	257
N1	NY	F	14.4	89	1.81795	0.161798	257
N1	NY	F	19.2	99	1.95898	0.193939	257
N1	NY	F	20.2	86	2.73121	0.234884	257
N1	NY	F	28.4	103	2.67697	0.275728	452
N1	NY	F	16.4	90	2.02469	0.182222	404
N1	NY	F	17.82	94	2.01675	0.189574	404
N1	NY	F	20	90	2.46914	0.222222	472
N1	NY	F	19.3	88	2.49225	0.219318	440
N1	NY	F	23.9	101	2.34291	0.236634	440
N1	NY	F	17.9	98	1.86381	0.182653	440
N1	NY	F	19.8	99	2.0202	0.2	440
N1	NY	F	22	86	2.97458	0.255814	261
N1	NY	F	18.3	85	2.53287	0.215294	211
N1	NY	F	22.4	89	2.82793	0.251685	357
N1	NY	F	18.5	83	2.68544	0.222892	307
N1	NY	F	22	91	2.65668	0.241758	289
N1	NY	F	15.2	72	2.9321	0.211111	211
N1	NY	F	27.5	101	2.69581	0.272277	530
N1	NY	F	19.9	103	1.87577	0.193204	530
N1	NY	F	24.3	106	2.16269	0.229245	308
N1	NY	F	24	95	2.65928	0.252632	332
N1	NY	F	26.5	97	2.81645	0.273196	473
N1	NY	M	21	82	3.12314	0.256098	134
N1	NY	M	22.75	78	3.73932	0.291667	123
N1	NY	M	22.25	84	3.15334	0.264881	147
N1	NY	M	19.5	81	2.97211	0.240741	99
N1	NY	M	22.25	86	3.00838	0.258721	123
N1	NY	M	18.7	75	3.32444	0.249333	157
N1	NY	M	28.6	89	3.61066	0.321348	461
N1	NY	M	23.1	110	1.90909	0.21	445
N1	NY	M	27.9	120	1.9375	0.2325	509
N1	NY	M	27.7	99	2.82624	0.279798	509
N1	NY	M	34.2	106	3.04379	0.322642	452
N1	NY	M	36.2	105	3.28345	0.344762	565
N1	NY	M	19	91	2.29441	0.208791	604
N1	NY	M	24.6	97	2.61452	0.253608	604
N1	NY	M	20.7	103	1.95117	0.200971	539
N1	NY	M	27.4	92	3.23724	0.297826	451
N1	NY	M	35.4	104	3.27293	0.340385	451
N1	NY	M	25.6	90	3.16049	0.284444	451
N1	NY	M	20.4	90	2.51852	0.226667	298
N1	NY	M	23.5	88	3.03461	0.267045	165
N1	NY	M	22.5	90	2.77778	0.25	292
N1	NY	M	22.5	91	2.71706	0.247253	222
N1	NY	M	29.6	107	2.58538	0.276636	231
N1	NY	M	20.8	93	2.4049	0.223656	527
N1	NY	M	17.6	93	2.03492	0.189247	404
N1	NY	M	18.3	100	1.83	0.183	600
N1	NY	M	21.8	93	2.52052	0.234409	261
N1	NY	M	21.1	82	3.13801	0.257317	261
N1	NY	M	24.7	90	3.04938	0.274444	239
N1	NY	M	22.8	95	2.52632	0.24	253
N1	NY	M	25.1	99	2.56096	0.253535	308
N1	NY	M	26.4	92	3.11909	0.286957	362
N1	NY	M	32.2	113	2.52173	0.284956	530
N1	NY	M	37.9	119	2.67636	0.318487	530
N1	NY	M	27.6	112	2.20026	0.246429	379
N2	FL	F	21	102	2.01845	0.205882	372
N2	FL	F	19.4	108	1.66324	0.17963	764
N2	FL	F	19.9	106	1.77109	0.187736	369
N2	FL	F	16.7	102	1.60515	0.163725	417
N2	FL	F	17.8	88	2.29855	0.202273	277
N2	FL	F	14.4	83	2.09029	0.173494	233
N2	FL	F	21	95	2.32687	0.221053	233
N2	FL	F	19.1	109	1.60761	0.175229	233
N2	FL	F	21.6	99	2.20386	0.218182	362
N2	FL	F	14.5	93	1.67649	0.155914	308
N2	FL	F	16.3	96.5	1.75038	0.168912	360
N2	FL	F	18.6	102	1.78777	0.182353	327
N2	FL	F	17.4	96.5	1.86851	0.180311	295
N2	FL	F	22.5	95	2.49307	0.236842	321
N2	FL	F	26.2	92	3.09546	0.284783	338
N2	FL	F	14.6	86	1.97404	0.169767	207
N2	FL	F	24.3	107	2.12246	0.227103	375
N2	FL	F	24.7	103	2.32821	0.239806	73
N2	FL	F	14	86	1.89292	0.162791	308
N2	FL	F	16	88	2.06612	0.181818	257
N2	FL	F	16.2	99	1.65289	0.163636	396
N2	FL	F	15.6	92	1.8431	0.169565	269
N2	FL	F	20.3	89	2.56281	0.22809	169
N2	FL	F	17.7	73	3.32145	0.242466	169
N2	FL	F	14.2	83	2.06126	0.171084	169
N2	FL	F	19.3	79	3.09245	0.244304	169
N2	FL	F	10.4	71	2.06308	0.146479	158
N2	FL	F	12.2	75	2.16889	0.162667	162
N2	FL	F	14.2	80	2.21875	0.1775	162
N2	FL	F	14.5	77	2.44561	0.188312	165
N2	FL	F	13.5	81	2.05761	0.166667	165
N2	FL	F	11	73	2.06418	0.150685	211
N2	FL	F	12.4	79	1.98686	0.156962	162
N2	FL	F	12.2	76	2.11219	0.160526	213
N2	FL	F	13.3	74	2.42878	0.17973	213
N2	FL	F	18.6	87	2.45739	0.213793	213
N2	FL	F	14.9	85	2.06228	0.175294	210
N2	FL	F	17.5	77	2.95159	0.227273	210
N2	FL	F	15.8	85	2.18685	0.185882	173
N2	FL	F	22.2	91	2.68084	0.243956	173
N2	FL	F	17.6	90	2.17284	0.195556	173
N2	FL	F	16.4	84	2.32426	0.195238	173
N2	FL	M	16.7	99	1.70391	0.168687	316
N2	FL	M	20.2	90	2.49383	0.224444	465
N2	FL	M	17.5	99	1.78553	0.176768	269
N2	FL	M	20.1	93	2.32397	0.216129	233
N2	FL	M	18.5	85	2.56055	0.217647	233
N2	FL	M	18.9	96	2.05078	0.196875	233
N2	FL	M	28.5	79	4.56658	0.360759	362
N2	FL	M	20.6	92	2.43384	0.223913	315
N2	FL	M	26.9	94	3.04436	0.28617	464
N2	FL	M	18.8	88	2.42769	0.213636	302
N2	FL	M	21.3	94.5	2.38515	0.225397	349
N2	FL	M	29.3	93	3.38767	0.315054	327
N2	FL	M	20.8	104	1.92308	0.2	375
N2	FL	M	23.6	92	2.78828	0.256522	190
N2	FL	M	29.4	94	3.3273	0.312766	338
N2	FL	M	16.4	97	1.74301	0.169072	375
N2	FL	M	22.3	93	2.57833	0.239785	206
N2	FL	M	14.7	86	1.98756	0.17093	258
N2	FL	M	23.1	94	2.61431	0.245745	479
N2	FL	M	23.7	107	2.07005	0.221495	257
N2	FL	M	24.9	101	2.44094	0.246535	396
N2	FL	M	17.8	97	1.89181	0.183505	396
N2	FL	M	18.5	89	2.33556	0.207865	293
N2	FL	M	24.3	89	3.06779	0.273034	233
N2	FL	M	22.6	89	2.85318	0.253933	169
N2	FL	M	23.4	93	2.70552	0.251613	169
N2	FL	M	18.7	85	2.58824	0.22	169
N2	FL	M	20.1	92	2.37476	0.218478	169
N2	FL	M	14	85	1.93772	0.164706	211
N2	FL	M	18.3	84	2.59354	0.217857	162
N2	FL	M	19.8	83	2.87415	0.238554	162
N2	FL	M	16	84	2.26757	0.190476	211
N2	FL	M	17.2	80	2.6875	0.215	168
N2	FL	M	17.2	81	2.62155	0.212346	162
N2	FL	M	16.6	85	2.29758	0.195294	162
N2	FL	M	16.5	86	2.23094	0.19186	213
N2	FL	M	18.5	88	2.38895	0.210227	210
N2	FL	M	19.2	86	2.596	0.223256	210
N2	FL	M	21.6	94	2.44455	0.229787	173
N2	FL	M	19.1	87	2.52345	0.21954	173
N2	FL	M	22.9	84	3.24546	0.272619	173
N2	FL	M	20.9	90	2.58025	0.232222	173
N2	NY	F	24.1	94	2.72748	0.256383	205
N2	NY	F	22.6	106	2.01139	0.213208	242
N2	NY	F	17.6	99	1.79574	0.177778	261
N2	NY	F	17.3	91	2.08912	0.19011	280
N2	NY	F	26.9	103	2.53558	0.261165	277
N2	NY	F	21.4	92	2.52836	0.232609	281
N2	NY	F	18.6	89	2.34819	0.208989	135
N2	NY	F	26.4	88	3.40909	0.3	314
N2	NY	F	17.8	88	2.29855	0.202273	209
N2	NY	F	21.6	84	3.06122	0.257143	207
N2	NY	F	25	93	2.89051	0.268817	183
N2	NY	F	21.8	96	2.36545	0.227083	184
N2	NY	F	20	88	2.58264	0.227273	359
N2	NY	F	18.8	87	2.48382	0.216092	347
N2	NY	F	24.1	82	3.58418	0.293902	293
N2	NY	F	19.7	90	2.4321	0.218889	181
N2	NY	F	22.3	96	2.4197	0.232292	134
N2	NY	F	24.4	89	3.08042	0.274157	145
N2	NY	F	18.3	85	2.53287	0.215294	234
N2	NY	F	16.1	87	2.1271	0.185057	162
N2	NY	F	15	83	2.17738	0.180723	162
N2	NY	F	11.8	76	2.04294	0.155263	162
N2	NY	F	16.9	82	2.51338	0.206098	162
N2	NY	F	17.3	86	2.3391	0.201163	164
N2	NY	F	20.8	88	2.68595	0.236364	164
N2	NY	F	15.5	83	2.24996	0.186747	177
N2	NY	F	16.3	81	2.48438	0.201235	177
N2	NY	F	12	79	1.92277	0.151899	149
N2	NY	F	18	83	2.61286	0.216867	168
N2	NY	F	17.9	86	2.42023	0.20814	164
N2	NY	F	13.9	82	2.06722	0.169512	164
N2	NY	F	17.7	82	2.63236	0.215854	164
N2	NY	F	18.8	85	2.60208	0.221176	164
N2	NY	F	18.9	91	2.28233	0.207692	320
N2	NY	F	21	96	2.27865	0.21875	256
N2	NY	M	25	92	2.95369	0.271739	242
N2	NY	M	16.6	92	1.96125	0.180435	261
N2	NY	M	29.1	101	2.85266	0.288119	300
N2	NY	M	24.2	84	3.42971	0.288095	135
N2	NY	M	18.1	84	2.56519	0.215476	134
N2	NY	M	27.8	92	3.2845	0.302174	183
N2	NY	M	25.6	96	2.77778	0.266667	359
N2	NY	M	29.5	94	3.33861	0.31383	359
N2	NY	M	23.9	96	2.59332	0.248958	184
N2	NY	M	20.6	89	2.60068	0.231461	347
N2	NY	M	22.7	85	3.14187	0.267059	293
N2	NY	M	21.1	94	2.38796	0.224468	134
N2	NY	M	20.8	91	2.51177	0.228571	145
N2	NY	M	27.4	101	2.68601	0.271287	146
N2	NY	M	41.2	104	3.80917	0.396154	320
N2	NY	M	29.4	96	3.1901	0.30625	303
N2	NY	M	18	87	2.37812	0.206897	162
N2	NY	M	20.4	87	2.6952	0.234483	162
N2	NY	M	15	80	2.34375	0.1875	162
N2	NY	M	15.0315	81	2.29104	0.185574	162
N2	NY	M	27.5	87	3.63324	0.316092	178
N2	NY	M	23.2	85	3.21107	0.272941	164
N2	NY	M	21.9	93	2.53208	0.235484	177
N2	NY	M	20.9	86	2.82585	0.243023	177
N2	NY	M	16.6	86	2.24446	0.193023	149
N2	NY	M	21.9	83	3.17898	0.263855	164
N2	NY	M	20.2	85	2.79585	0.237647	164
N2	NY	M	21.5	89	2.7143	0.241573	207

## Sheet: BLOOD_CHEM_N2
POPULATION	DATE_OF_BIRTH	AGE_WEEKS	SEX	FAMILY	TOTAL_BODY_LENGTH_(mm)	TAIL_LENGTH_(mm)	HINDFOOT_LENGTH_(mm)	EAR_LENGTH_(mm)	MASS_(gm)	BODY_LENGTH_(mm)	BMI	INSULIN_(pg/ml)	LEPTIN_(pg/ml)	ADIPONECTIN_(µg/ml)	GLUCOSE_(mg/dl)	TRIGLYCERIDES_(mg/dl)	FREE_FATTY_ACIDS_(mEq/dl)	TOTAL_CHOLESTEROL_(mg/dl)	HDL-C_(mg/dl)	LOG.WEIGHT	LOG.LENGTH	LOG.INSULIN	LOG.LEPTIN	LOG.ADIPONECTIN	LOG.GLUCOSE	LOG.TRIGLYCERIDES	LOG.FREE_FATTY_ACIDS	LOG_TOTAL_CHOLESTEROL	LOG.HDL-C
FL	2014-06-14	31	M	g	168	82	18	13	16.5	86	0.00223094	80.8	1576.4	17.3	170.1	61.5	1.1	112.6	35.7	1.21748	1.9345	1.90735	3.19767	1.23874	2.23079	1.78889	0.32012	2.05166	1.55315
FL	2014-06-16	31	F	e	146	73	18	14	11	73	0.00206418	219.6	515.6	37	129.3	12.7	1.1	58.9	24.6	1.04139	1.86332	2.34168	2.71228	1.56793	2.11165	1.10494	0.320145	1.76987	1.39166
FL	2014-07-24	26	F	i	179	88	18	14	22.2	91	0.00268084	486.7	2283.8	21.1	155.3	81	1	129.9	36	1.34635	1.95904	2.68728	3.35865	1.32477	2.19123	1.90869	0.301914	2.11352	1.55615
FL	2014-07-24	27	M	j	166	82	20	15	22.9	84	0.00324546	278.2	3500.7	20.4	168.5	88.8	1	189.8	55.3	1.35984	1.92428	2.44437	3.54415	1.3092	2.22649	1.94835	0.300004	2.27837	1.743
FL	2014-07-24	26	M	i	170	80	18	15	20.9	90	0.00258025	104.2	293.5	16.8	130.3	54.3	1	157.4	47.5	1.32015	1.95424	2.01793	2.4676	1.22613	2.11493	1.73473	0.292551	2.19707	1.67678
FL	2014-08-04	23	M	d	162	78	18	14	18.3	84	0.00259354	411.1	961.9	10.1	194.8	165.8	1	144.4	18	1.26245	1.92428	2.61395	2.98314	1.00564	2.28967	2.21967	0.307182	2.15967	1.25417
FL	2014-08-04	24	M	f	150	69	18	14	17.2	81	0.00262155	314.6	203.7	16.8	140.9	55.3	1	54.6	18	1.23553	1.90849	2.49771	2.30905	1.22535	2.14879	1.74259	0.310988	1.73746	1.2548
FL	2014-06-14	31	F	g	153	79	18	14	13.3	74	0.00242878	63.5	756.6	27.5	235.9	11.3	1	77.9	18.5	1.12385	1.86923	1.80282	2.87888	1.43899	2.37277	1.05174	0.301303	1.89148	1.26756
FL	2014-07-28	23	F	a	173	84	19	14	20.3	89	0.00256281	76.1	2487.2	34.8	118.6	57	1	109.4	46.7	1.3075	1.94939	1.88144	3.39572	1.54137	2.07408	1.75555	0.298358	2.03882	1.66966
FL	2014-06-17	31	M	h	166	78	19	15	18.5	88	0.00238895	172.1	232.3	18.8	116.5	65.2	1.1	170.6	36.7	1.26717	1.94448	2.23577	2.36614	1.27485	2.06614	1.8143	0.321668	2.23196	1.56414
FL	2014-07-28	24	F	b	158	75	18	14	14.2	83	0.00206126	191.1	1398.3	26.6	128.7	22.1	1	127.2	31.1	1.15229	1.91908	2.28119	3.1456	1.42406	2.1097	1.34391	0.301315	2.10465	1.49257
FL	2014-07-28	23	M	a	187	94	20	16	23.4	93	0.00270551	235	990.8	12.9	113.8	12.3	1.1	149	58.3	1.36922	1.96848	2.37103	2.99601	1.10906	2.05608	1.0883	0.31936	2.17311	1.76553
FL	2014-08-04	23	F	d	155	80	18	14	12.2	75	0.00216889	136.7	111.3	16.6	147.4	33.3	1.1	148.3	36.4	1.08636	1.87506	2.13584	2.04654	1.21986	2.16851	1.52201	0.313544	2.17128	1.56153
FL	2014-08-01	24	F	e	153	72	18	13	13.5	81	0.00205761	284.5	141.3	30.8	173.4	10.4	1.3	96.5	57.9	1.13033	1.90849	2.45404	2.15003	1.48827	2.23905	1.01646	0.365202	1.98453	1.76268
FL	2014-07-28	24	M	b	166	81	19	14	18.7	85	0.00258823	563.4	2222.2	13.1	140.1	33.9	1.1	150.9	34	1.27184	1.92942	2.75079	3.34679	1.11812	2.14654	1.53025	0.312207	2.17868	1.53176
FL	2014-06-17	31	F	h	165	80	19	14	14.9	85	0.00206228	76.1	389.8	39.3	80.3	18.3	1	151.6	32.9	1.17319	1.92942	1.88129	2.59085	1.59426	1.90491	1.26177	0.290312	2.18082	1.51672
FL	2014-07-24	26	F	j	161	76	18	13	15.8	85	0.00218685	237.8	274.6	42	164.5	31	1	130.9	48	1.19866	1.92942	2.37624	2.43875	1.62372	2.2162	1.49123	0.297453	2.11679	1.68083
FL	2014-06-16	30	M	c	157	72	19	14	14	85	0.00193772	71.1	559.9	21.3	94.5	27.5	1.1	67.6	41.7	1.14613	1.92942	1.85188	2.74812	1.32833	1.9755	1.43903	0.326526	1.83027	1.6197
FL	2014-08-08	22	F	c	138	67	17	12	10.4	71	0.00206308	248.5	1503.9	48.5	62.8	31.2	1	147	28	1.01703	1.85126	2.39535	3.17721	1.68594	1.79813	1.49355	0.293423	2.16724	1.44769
FL	2014-06-16	31	M	e	160	76	18	14	16	84	0.00226757	186	389.2	17.5	125.3	19.2	1.1	72.4	40.3	1.20412	1.92428	2.26957	2.59013	1.24276	2.09807	1.28233	0.323141	1.85992	1.60522
NY	2014-08-02	28	M	o	162	79	19	14	21.9	83	0.00317898	2722.1	641.5	15.9	261.3	23.2	1.2	158.7	94.5	1.34044	1.91908	3.4349	2.80721	1.20235	2.41716	1.36596	0.351318	2.20067	1.97559
NY	2014-08-17	25	F	n	147	68	18	14	12	79	0.00192277	1253.4	82.6	35.6	42.4	13.1	1	100.8	33.1	1.07918	1.89763	3.0981	1.91717	1.55085	1.62697	1.11666	0.29984	2.0033	1.52028
NY	2014-08-04	26	F	l	162	80	19	14	16.9	82	0.00251338	29	768.4	44.6	157	30.4	1.1	111.5	40.2	1.22789	1.91381	1.46176	2.88559	1.64967	2.19589	1.48266	0.317	2.04738	1.60389
NY	2014-08-04	26	M	l	156	75	19	15	15.03	81	0.00229081	42.5	511	38.8	173.4	33.3	1.3	118.9	47.5	1.17696	1.90849	1.62805	2.70842	1.58921	2.23892	1.5229	0.363714	2.07506	1.67653
NY	2014-08-04	26	F	k	158	75	18	14	15	83	0.00217738	14.7	365.1	32.9	123.7	30.9	1	111.9	29.7	1.17609	1.91908	1.16724	2.56238	1.51781	2.09248	1.49052	0.297052	2.04887	1.47315
NY	2014-08-04	25	M	k	165	78	19	14	20.4	87	0.0026952	6315.3	335.1	19.3	94	46.7	1.1	157.1	27.5	1.30963	1.93952	3.8004	2.52522	1.2858	1.97308	1.66965	0.312988	2.19606	1.43931
NY	2014-08-02	27	M	n	180	95	20	15	23.2	85	0.00321107	32.2	424.3	31.6	75.3	39.5	0.6	94.2	19.6	1.36549	1.92942	1.50754	2.6277	1.50034	1.8768	1.59664	0.207726	1.97398	1.29268
NY	2014-08-02	27	F	n	168	80	20	14	20.8	88	0.00268595	150.3	1753.8	32.5	152.2	45.8	1.1	137.5	45.2	1.31806	1.94448	2.17702	3.24399	1.51198	2.1824	1.66061	0.315541	2.13842	1.6548
NY	2014-07-20	28	F	m	163	80	19	14	15.5	83	0.00224996	208.5	549.5	47.5	87.6	17	1	116.5	27.1	1.19033	1.91908	2.3191	2.73994	1.67676	1.94228	1.23163	0.302229	2.06643	1.43228
NY	2014-08-02	28	F	o	160	74	19	14	17.9	86	0.00242023	441	641.5	29.1	176.7	5.8	1.1	91.3	72.4	1.25285	1.9345	2.64447	2.80721	1.46372	2.24735	0.760358	0.312815	1.96048	1.85949
NY	2014-07-20	29	F	m	159	78	20	15	16.3	81	0.00248438	166.4	1586.4	45.9	143	7.9	1	142.7	47.3	1.21219	1.90849	2.22112	3.20041	1.66197	2.15547	0.897258	0.293316	2.15452	1.67509
NY	2014-07-20	29	M	m	175	82	20	14	21.9	93	0.00253208	240.7	468	11.1	57.1	57.9	1.1	138.7	48.7	1.34044	1.96848	2.38142	2.67022	1.04433	1.75648	1.76248	0.323961	2.14197	1.68735
NY	2014-07-20	29	M	m	173	87	20	15	20.9	86	0.00282585	256.9	428.2	20.6	119.4	30.7	1.1	99.1	26.2	1.32015	1.9345	2.40972	2.63168	1.31474	2.07717	1.48743	0.317231	1.99612	1.41822
NY	2014-08-04	25	F	k	167	80	19	14	16.1	87	0.0021271	36.3	367	28	79.2	19	1.1	91.1	41.1	1.20683	1.93952	1.5602	2.5647	1.44746	1.89887	1.27898	0.320565	1.95941	1.61341
NY	2014-08-04	25	M	k	161	74	19	14	18	87	0.00237812	8695.7	228.4	15.2	119.4	7.8	1.2	113.7	76.7	1.25527	1.93952	3.93931	2.35878	1.18115	2.07718	0.894135	0.336589	2.05565	1.88491
NY	2014-08-04	26	F	l	150	74	18	14	11.8	76	0.00204294	51.8	195.9	48.3	61.9	31.3	1.1	114.5	26	1.07188	1.88081	1.71401	2.29208	1.68398	1.79168	1.49595	0.319818	2.0589	1.41557
NY	2014-08-04	26	M	l	159	79	18	15	15	80	0.00234375	587.6	261.6	34.6	65.8	28.5	0.8	115.6	27.2	1.17609	1.90309	2.76911	2.41767	1.5392	1.81825	1.45469	0.260782	2.06301	1.434
NY	2014-08-02	28	M	o	163	78	20	15	20.2	85	0.00279585	104.2	187.5	15.7	186.4	7	1.1	181.7	87.9	1.30535	1.92942	2.01802	2.27292	1.19505	2.27035	0.843653	0.326286	2.25926	1.94387
NY	2014-08-02	28	F	o	152	70	18	13	13.9	82	0.00206722	345.4	244.1	34.5	98.3	17.7	1	129.9	47.4	1.14301	1.91381	2.53829	2.38749	1.5373	1.9926	1.24906	0.292511	2.11369	1.67578
NY	2014-08-17	25	M	n	160	74	19	15	16.6	86	0.00224446	116.9	274	23.8	121.6	21.6	1	162.2	31.7	1.22011	1.9345	2.06783	2.43772	1.37665	2.08509	1.33431	0.304032	2.21014	1.50051

## Sheet: FOOD_INTAKE_N2
POPULATION	SEX	EATEN_(gm)	MOUSE_BODY_MASS_(gm)	BIRTHDATE	AGE_(DAYS)
FL	M	3.64	19.77	2014-07-28	85
FL	M	3.08	21.3	2014-07-28	85
FL	F	4.8	17.74	2014-07-28	85
FL	F	3.29	17.32	2014-07-28	85
FL	M	15.85	19.22	2014-07-28	85
FL	F	3.83	14.33	2014-07-28	85
FL	M	3.85	17.34	2014-07-28	85
FL	F	17.81	18.98	2014-07-28	85
FL	M	2.89	12.5	2014-06-16	127
FL	F	2.15	10.3	2014-08-08	74
FL	M	2.86	18.24	2014-08-04	78
FL	M	3.47	15.53	NA	NA
FL	F	3.79	12.74	NA	NA
FL	F	3.08	15.24	NA	NA
FL	F	5.24	13.54	2014-08-01	81
FL	F	2.81	13.28	2014-08-01	81
FL	F	2.86	10.01	2014-06-16	127
FL	M	3.73	16.19	2014-06-16	127
FL	F	2.99	11.15	2014-08-04	78
FL	M	3.03	16.82	2014-07-29	84
FL	M	4.24	15.39	2014-08-04	78
FL	M	1.53	15.92	2014-08-04	78
FL	F	2.36	17.89	2014-06-14	129
FL	F	2.89	12.35	2014-06-14	129
FL	M	3.43	14.91	2014-06-14	129
FL	F	3.15	12.71	2014-06-14	129
FL	F	2.72	15.07	2014-06-17	126
FL	F	2.75	11.29	2014-06-17	126
FL	M	3.51	17.7	2014-06-17	126
FL	M	2.95	17.25	2014-06-17	126
FL	F	2.98	10.96	NA	NA
FL	M	9.03	19.84	2014-07-24	89
FL	M	5.23	22.2	2014-07-24	89
FL	F	4.01	20.87	2014-07-24	89
FL	F	6.32	14.82	2014-07-24	89
FL	F	4.8	18.38	2014-07-24	89
FL	F	2.29	14.34	2014-07-24	89
FL	M	4.56	19.88	2014-07-24	89
FL	M	4.66	20.72	2014-07-24	89
NY	M	3.72	16.15	2014-08-04	78
NY	F	4.75	14.75	2014-08-04	78
NY	M	3.62	18.73	2014-08-04	78
NY	F	3.38	14.94	2014-08-04	78
NY	M	3.52	21.89	2014-07-19	94
NY	F	3.63	14.45	2014-08-04	78
NY	M	3	14.48	2014-08-04	78
NY	F	3.36	12.03	2014-08-04	78
NY	M	2.92	12.93	2014-08-04	78
NY	F	2.47	13.85	2014-07-20	93
NY	M	5.98	19.11	2014-07-20	93
NY	M	4.02	19.74	2014-07-20	93
NY	F	2.73	13.15	2014-07-20	93
NY	M	12.2	21.28	2014-08-02	80
NY	F	20.41	16.97	2014-08-02	80
NY	F	18.56	15.67	2014-08-02	80
NY	M	3.68	14.79	2014-08-17	65
NY	F	3.1	11.81	2014-08-17	65
NY	F	1.52	21.71	2014-07-29	84
NY	M	3.25	20.35	2014-08-02	80
NY	M	5.12	20.35	2014-08-02	80
NY	F	2.93	12.88	2014-08-02	80
NY	F	4.17	16.41	2014-08-02	80
NY	F	5.06	17.87	2014-08-02	80
NY	F	7.72	15.24	2014-08-02	80
NA = not available

## Sheet: NESTING_DATA_N2
POPULATION	BODY_MASS_(gm)	BIRTHDATE	SEX	DATE_OF_TRIAL	AGE_(DAYS)	COTTON_DAY_I_(gm)	COTTON_DAY_II_(gm)	NEST_MASS_(gm)	NEST_SIZE_CORRECTED_FOR_BODY_SIZE
FL	20.64	2014-07-28	M	2014-11-07	102	40.02	28.01	12.01	0.58188
FL	25.25	2014-07-28	M	2014-11-07	102	40.03	26.54	13.49	0.534257
FL	18.76	2014-07-28	F	2014-11-07	102	40.01	33.52	6.49	0.345949
FL	19.02	2014-07-28	F	2014-11-07	102	40.02	29.73	10.29	0.541009
FL	19.31	2014-07-28	M	2014-11-07	102	40.05	32	8.05	0.416882
FL	14.53	2014-07-28	F	2014-11-07	102	40.04	22.99	17.05	1.17343
FL	17.93	2014-07-28	M	2014-11-07	102	40.08	32.74	7.34	0.40937
FL	18.77	2014-07-28	F	2014-11-07	102	40.04	23	17.04	0.907832
FL	13.15	2014-06-16	M	2014-11-07	144	40.05	36.88	3.17	0.241065
FL	10.36	2014-08-08	F	2014-11-07	91	40.06	39.9	0.16	0.015444
FL	19.19	2014-08-04	M	2014-11-07	95	40.02	33.62	6.4	0.333507
FL	16.36	2014-08-04	M	2014-11-07	95	40.04	32.14	7.9	0.482885
FL	13.75	2014-08-04	F	2014-11-07	95	40.08	33.87	6.21	0.451636
FL	16.11	2014-08-04	F	2014-11-07	95	40.04	34.49	5.55	0.344507
FL	14.01	2014-08-01	F	2014-11-07	98	40.06	39.49	0.57	0.0406852
FL	13.69	2014-08-01	F	2014-11-07	98	40.08	40.06	0.02	0.00146092
FL	15.66	2014-06-16	F	2014-11-07	144	40.08	36.94	3.14	0.200511
FL	10.18	2014-06-16	M	2014-11-07	144	40.03	37.95	2.08	0.204322
FL	10.59	2014-08-04	F	2014-11-07	95	40.02	39.02	1	0.0944287
FL	15.82	2014-07-29	M	2014-11-07	101	40.05	29.04	11.01	0.695954
FL	15.56	2014-08-04	M	2014-11-07	95	40.04	16.55	23.49	1.50964
FL	15.46	2014-08-04	M	2014-11-07	78	40.03	33.57	6.46	0.417853
FL	17.87	2014-06-14	F	2014-11-07	146	40.04	35.67	4.37	0.244544
FL	12.3	2014-06-14	F	2014-11-07	146	40.07	36.99	3.08	0.250407
FL	15.53	2014-06-14	M	2014-11-07	146	40.08	35.64	4.44	0.285898
FL	13.15	2014-06-14	F	2014-11-07	146	40.02	37.41	2.61	0.198479
FL	15.44	2014-06-17	F	2014-11-07	143	40.03	33.31	6.72	0.435233
FL	12.73	2014-06-17	F	2014-11-07	143	40.06	32.32	7.74	0.608013
FL	18.39	2014-06-17	M	2014-11-07	143	40.08	35.85	4.23	0.230016
FL	17.95	2014-06-17	M	2014-11-07	143	40.04	39.44	0.6	0.0334262
FL	11.29	NA	F	2014-11-07	NA	40.04	35.72	4.32	0.38264
FL	19.52	2014-07-24	M	2014-11-07	106	40.03	40.09	-0.06	-0.00307377
FL	23.11	2014-07-24	M	2014-11-07	106	40.04	36.21	3.83	0.165729
FL	21.24	2014-07-24	F	2014-11-07	106	40.07	27.93	12.14	0.571563
FL	15.5	2014-07-24	F	2014-11-07	106	40.05	40.03	0.02	0.00129032
FL	17.5	2014-07-24	F	2014-11-07	106	40.01	39.17	0.84	0.048
FL	15.75	2014-07-24	F	2014-11-07	106	40.02	40.48	-0.46	-0.0292063
FL	21.3	2014-07-24	M	2014-11-07	106	40.05	38.65	1.4	0.0657277
FL	22.02	2014-07-24	M	2014-11-07	106	40.03	39.97	0.06	0.0027248
NY	16	2014-08-04	M	2014-11-07	95	40.04	32.69	7.35	0.459375
NY	14.9	2014-08-04	F	2014-11-07	95	40.06	35.6	4.46	0.299329
NY	18.32	2014-08-04	M	2014-11-07	95	40.05	31.75	8.3	0.453057
NY	14.65	2014-08-04	F	2014-11-07	95	40.04	36.65	3.39	0.231399
NY	22.43	2014-07-19	M	2014-11-07	111	40.05	28.81	11.24	0.501115
NY	15.13	2014-08-04	F	2014-11-07	95	40.07	28.83	11.24	0.742895
NY	14.8	2014-08-04	M	2014-11-07	95	40.09	33.75	6.34	0.428378
NY	11.52	2014-08-04	F	2014-11-07	95	40.03	32.06	7.97	0.69184
NY	13.25	2014-08-04	M	2014-11-07	95	40.05	32.51	7.54	0.569057
NY	14.08	2014-07-20	F	2014-11-07	110	40.04	32.39	7.65	0.543324
NY	19.23	2014-07-20	M	2014-11-07	110	40.02	29.85	10.17	0.528861
NY	19.72	2014-07-20	M	2014-11-07	110	40.01	33.38	6.63	0.336207
NY	13.77	2014-07-20	F	2014-11-07	110	40.02	32.29	7.73	0.561365
NY	21.57	2014-08-02	M	2014-11-07	97	40.04	0.15	39.89	1.84933
NY	18.41	2014-08-02	F	2014-11-07	97	40.02	7.33	32.69	1.77567
NY	16.5	2014-08-02	F	2014-11-07	97	40.09	11.62	28.47	1.72545
NY	15.6	2014-08-17	M	2014-11-07	82	40.04	37.46	2.58	0.165385
NY	12.88	2014-08-17	F	2014-11-07	82	40.06	38.65	1.41	0.109472
NY	22	2014-07-29	F	2014-11-07	101	40.05	0.15	39.9	1.81364
NY	19.61	2014-08-02	M	2014-11-07	97	40.01	38.39	1.62	0.0826109
NY	19.73	2014-08-02	M	2014-11-07	97	40.04	29.68	10.36	0.525089
NY	13.38	2014-08-02	F	2014-11-07	97	40.08	13.77	26.31	1.96637
NY	16.72	2014-08-02	F	2014-11-07	97	40.03	35.91	4.12	0.246411
NY	17.31	2014-08-02	F	2014-11-07	97	40.03	25.53	14.5	0.837666
NY	16.53	2014-08-02	F	2014-11-07	97	40.05	37.19	2.86	0.173019
NA = not available

## Sheet: WHEEL_RUNNING_N2
POPULATION	SEX	BIRTH_DATE	DATE_OF_TEST	TIME_I	TIME_II	TOTAL_DISTANCE	WHEEL_RUNNING_SCORE	AGE_(DAYS)
FL	F	2014-07-24	2014-12-20	21:00:00	07:42:00	14.52	1.23765	149
FL	M	2014-07-24	2014-12-20	21:00:00	07:43:00	14.57	1.23842	149
FL	F	2014-07-28	2014-12-20	21:00:00	07:46:00	0.12	0.0545158	145
FL	M	2014-07-28	2014-12-20	21:00:00	07:47:00	0.28	0.117799	145
FL	F	2014-08-04	2014-12-20	21:00:00	07:45:00	0.25	0.106894	138
FL	M	2014-08-04	2014-12-20	21:00:00	07:44:00	0.38	0.153768	138
FL	M	2014-06-14	2014-12-22	21:15:00	07:48:00	2.15	0.537252	191
FL	F	2014-06-14	2014-12-22	21:15:00	07:52:00	6.87	0.942759	191
FL	M	2014-06-16	2014-12-22	21:15:00	07:50:00	7.69	0.987638	189
FL	M	2014-06-16	2014-12-22	21:15:00	07:53:00	14.88	1.25024	189
FL	F	2014-08-08	2014-12-22	21:15:00	07:54:00	3.1	0.652532	136
FL	F	2014-06-17	2014-12-23	21:00:00	07:52:00	0.03	0.0141545	189
FL	M	2014-06-17	2014-12-23	21:00:00	07:54:00	8.5	1.01527	189
FL	M	2014-07-24	2014-12-23	21:00:00	07:49:00	7.04	0.944984	152
FL	F	2014-07-24	2014-12-23	21:00:00	07:50:00	7.05	0.944938	152
FL	M	2014-07-28	2014-12-23	21:00:00	07:56:00	5.04	0.815027	148
FL	F	2014-07-28	2014-12-23	21:00:00	07:55:00	20.39	1.36947	148
FL	M	2014-06-14	2015-01-08	21:00:00	07:33:00	25.66	1.47982	208
FL	M	2014-08-04	2015-01-08	21:00:00	07:39:00	2.57	0.590594	157
FL	M	2014-08-04	2015-01-08	21:00:00	07:37:00	3.54	0.699079	157
FL	M	2014-08-04	2015-01-08	21:00:00	07:35:00	4.17	0.758017	157
FL	F	2014-08-01	2015-01-08	21:00:00	07:31:00	4.78	0.809842	160
FL	F	2014-08-01	2015-01-08	21:00:00	07:34:00	15.7	1.27484	160
FL	M	2014-06-14	2015-03-12	20:17:00	08:23:00	0.21	0.082162	271
FL	F	2014-06-12	2015-03-12	20:20:00	08:20:00	5.69	0.825426	273
FL	M	2014-08-04	2015-03-15	20:14:00	08:40:00	1.24	0.341787	223
FL	F	2014-09-30	2015-03-15	20:10:00	08:37:00	15.68	1.20718	166
FL	F	2014-11-14	2015-03-15	20:12:00	08:35:00	18.5	1.27709	121
FL	M	2014-06-16	2015-03-18	20:00:00	08:11:00	0.23	0.0886814	275
FL	M	2014-08-08	2015-03-18	20:00:00	08:10:00	0.28	0.105907	222
FL	F	2014-09-23	2015-03-18	20:00:00	08:14:00	0.94	0.283769	176
FL	F	2014-06-17	2015-03-18	20:00:00	08:13:00	1.15	0.328299	274
FL	M	2014-06-17	2015-04-01	20:11:00	08:13:00	1.05	0.311137	288
FL	M	2014-11-14	2015-04-01	20:14:00	08:12:00	15.12	1.2085	138
NY	F	2014-07-20	2014-12-20	21:00:00	07:41:00	0.04	0.0190871	153
NY	M	2014-07-20	2014-12-20	21:00:00	07:38:00	0.11	0.0508196	153
NY	F	2014-08-04	2014-12-20	21:00:00	07:34:00	0.06	0.0286277	138
NY	F	2014-08-04	2014-12-20	21:00:00	07:37:00	0.06	0.0284972	138
NY	M	2014-08-04	2014-12-20	21:00:00	07:39:00	6.69	0.931358	138
NY	M	2014-08-02	2014-12-22	21:15:00	07:45:00	9.13	1.05821	142
NY	M	2014-08-02	2014-12-22	21:15:00	07:44:00	18.92	1.35521	142
NY	F	2014-08-02	2014-12-22	21:15:00	07:43:00	21.55	1.41005	142
NY	F	2014-08-02	2014-12-22	21:15:00	07:46:00	23.7	1.44782	142
NY	F	2014-08-17	2014-12-22	21:15:00	07:42:00	17.45	1.32301	127
NY	M	2014-08-17	2014-12-22	21:15:00	07:41:00	18.28	1.34291	127
NY	M	2014-08-02	2014-12-23	21:00:00	07:46:00	13.26	1.19808	143
NY	F	2014-08-02	2014-12-23	21:00:00	07:47:00	32.24	1.56676	143
NY	F	2014-08-04	2014-12-23	21:00:00	07:41:00	7.6	0.979396	141
NY	M	2014-08-04	2014-12-23	21:00:00	07:42:00	7.87	0.992384	141
NY	M	2014-08-04	2014-12-23	21:00:00	07:44:00	10.13	1.0908	141
NY	F	2014-08-04	2014-12-23	21:00:00	07:45:00	26.57	1.48657	141
NY	M	2014-07-19	2015-01-08	21:00:00	07:44:00	6.7	0.928943	173
NY	F	2014-07-20	2015-01-08	21:00:00	07:42:00	6.29	0.906023	172
NY	M	2014-07-20	2015-01-08	21:00:00	07:40:00	16.08	1.28081	172
NY	F	2014-07-29	2015-01-08	21:00:00	07:43:00	20.27	1.3747	163
NY	F	2014-08-02	2015-01-08	21:00:00	07:46:00	1.64	0.451458	159
NY	F	2014-08-02	2015-01-08	21:00:00	07:45:00	23.57	1.43633	159
NY	F	2014-06-14	2015-03-12	20:42:00	08:29:00	9.5	1.02835	271
NY	M	2014-08-04	2015-03-12	20:35:00	08:28:00	0.16	0.0650457	220
NY	F	2014-09-01	2015-03-12	20:40:00	08:26:00	22.11	1.37196	192
NY	M	2014-06-10	2015-03-12	20:30:00	08:30:00	33.16	1.53352	275
NY	F	2014-06-10	2015-03-15	20:25:00	08:43:00	50.57	1.70188	278
NY	M	2014-06-16	2015-03-15	20:19:00	08:41:00	2.64	0.55166	272
NY	F	2014-06-12	2015-03-15	20:23:00	08:46:00	17.73	1.25962	276
NY	M	2014-09-02	2015-03-15	20:20:00	08:45:00	46.75	1.66447	194
NY	M	2014-08-31	2015-03-18	20:00:00	08:04:00	5.99	0.842416	199
NY	M	2015-01-14	2015-03-18	20:00:00	08:06:00	5.99	0.84139	63
NY	F	2014-06-12	2015-03-18	20:00:00	08:08:00	17.92	1.27238	279
NY	M	2014-09-01	2015-03-18	20:00:00	08:07:00	18.61	1.28849	198
NY	M	2015-01-14	2015-04-01	20:16:00	08:16:00	0.07	0.0293838	77
NY	M	2014-08-04	2015-04-01	20:19:00	08:17:00	11.79	1.10798	240
NY	F	2014-06-16	2015-04-01	20:18:00	08:15:00	28.14	1.46624	289

## Sheet: EXPRESSION_STUDY_MICE
BIOSAMPLE_IDENTIFIER	POPULATION	GENERATION	STRAIN	DES	AGE_(DAYS)	BIOSAMPLE_STRAIN_ID
DL123	FL	N1	DL50x51	M	127	FL(DL50x51)
DL124	NY	N1	MJS44x42	M	134	NY(MJS44x42)
DL125	NY	N1	MJS9x11	M	99	NY(MJS9x11)
DL126	NY	N1	MJS82x81	M	123	NY(MJS82x81)
DL128	FL	N1	DL105x71	M	120	FL(DL105x71)
DL129	FL	N1	DL62x61	M	132	FL(DL62x61)
DL131	NY	N1	MJS39x80	M	119	NY(MJS39x80)
DL135	FL	N1	DL80x85	M	143	FL(DL80x85)
FL20	FL	N2	DL95x54	M	173	FL(DL95x54)
FL22	FL	N2	DL91x90	M	210	FL(DL91x90)
FL29	FL	N2	DL107x83	M	169	FL(DL107x83)
FL38	FL	N2	DL81x82	M	162	FL(DL81x82)
NY12	NY	N2	MJS34x38	M	162	NY(MJS34x38)
NY14	NY	N2	MJS19x13	M	162	NY(MJS19x13)
NY22	NY	N2	MJS44x42	M	177	NY(MJS44x42)
NY9	NY	N2	MJS83x80	M	149	NY(MJS83x80)

[truncated: 1 more sheets: MASTER_GENE_INFO]
